# Supplementary material for: Tracking of Host Defenses and Phylogeny During the Radiation of Neotropical Inga-Feeding Sawflies (Hymenoptera; Argidae)
Source: Front Plant Sci. 2018 Aug 23;9:1237. doi: 10.3389/fpls.2018.01237 (PMC6116116; doi:10.3389/fpls.2018.01237)
Supplement: TABLE S3 — Metadata for additional reference sawfly sequences, with species name, country of origin, Genbank accession numbers for COI and PGD gene fragments, and source reference. [file Table_3.XLS]

## Sheet: Sheet1
taxa selected for wider sampling within sawflies
					Source
species	subfamily	COI accession	PGD accession	Country of origin	Malm and Nyman 2015
Tenthredinidae	11 taxa for both genes				Schmidt et al. 2017
Eopsis beaumonti	Allantinae	KF936487	KF935953	France	International Barcode of Life Genbank sequence BioProject: PRJNA37833
Taxonus epicera	Allantinae	KF936628	KF936099	USA	BOLD database sequence
Athalia circularis	Allantinae	KF936587	KF936058	Finland	Hartsough et al. 2007
Halidamia affinis	Blennocampinae	KF936588	KF936059	USA	Schulmeister et al. 2002
Blennocampa phyllocolpa	Blennocampinae	KC975560	KF935956	Slovakia
Caliroa fasciata	Heterarthrinae	KF936502	KF935974	Canada
Dolerus aeneus	Selandriinae	KF936601	KF936072	Norway
Susana annulata	Nematinae	DQ302232	KF935954	USA
Nematus sp.	Nematinae	KF936599	KF936070	Finland
Tenthredo cf. atra	Tenthredininae	KF936567	KF936038	Russia
Macrophya punctumalbum	Tenthredininae	KF936573	KF936044	Switzerland
Pergidae	9 taxa for both genes
Lophyrotoma analis	Pterygophorinae	KF936510	KF935981	Australia
Pterygophorus insignis	Pterygophorinae	KF936622	KF936093	Australia
Decameria sp.	Perreyiinae	KF936499	KF935971	French Guyana
Neoeurys sp.	Euryinae	KF936535	KF936006	Australia
Polyclonus atratus	Euryinae	KF936640	KF936111	Australia
Pergagrapta sp.	Perginae	KF936511	KF935982	Australia
Pseudoperga sp.	Perginae	KF936549	KF936020	unknown
Phylacteophaga froggatti	Phylacteophaginae	EF032239	KF936127	Australia
Acordulecera sp.	Acordulecerinae	KF936569	KF936040	USA
Argidae	34 taxa for COI, 10 taxa for PGD
Antargidium allucente	Arginae	KC975497		Australia
Antargidium atriceps	Arginae	KC973069		Australia
Arge berberidis	Arginae	KF936548	KF936019	Switzerland
Arge nigripes	Arginae	KC973873		Italy
Arge pagana	Arginae	KC974584		Greece
Arge sp. (cyra?)	Arginae	KF936558	KF936029	USA
Scobina bolivari	Arginae	KC973258		Peru
Scobina inculta	Arginae	KC972993		Argentina
Scobina strophosa	Arginae	KC972767		Argentina
Scobina terminalis	Arginae	KF936495	KF935967	French Guyana
Scobina thoracica	Arginae	KC972887		Argentina
Kokujewia ectrapela	Arginae	KF642779		Iran
Cibdela janthina	Athermantinae	KF936620	KF936091	La Réunion (France)
Atomacera debilis	Atomacerinae	KF936536	KF936007	USA
Argid Janzen01 (Atomacera sp.)	Atomacerinae	JQ525657		Costa Rica
Themos mayi	Dielocerinae	BOLD_MHMYJ960-11		Costa Rica
Sericoceros nr. tannuus	Erigleninae	KC975751		Argentina
Sericoceros vumirus	Erigleninae	BOLD_MHMYJ1066-11		Costa Rica
Aproceros leucopoda	Sterictiphorinae	KF936623	KF936094	Austria
Aprosthema fusicorne	Sterictiphorinae	KC973934		Germany
Didymia jonesi	Sterictiphorinae	BOLD_MHMYJ963-11		Costa Rica
Durgoa mattogrossensis	Sterictiphorinae	BOLD_MHMYJ955-11		Costa Rica
Schizocerella lineata	Sterictiphorinae	EF190575		USA
Schizocerella pilicornis	Sterictiphorinae	KF936621	KF936092	USA
Sterictiphora angelicae	Sterictiphorinae	KC974168		Germany
Sterictiphora furcata	Sterictiphorinae	EF032222		Germany
Sterictiphora geminata	Sterictiphorinae	KC973868		Germany
Sterictiphora longicornis	Sterictiphorinae	KC975107		Germany
Sterictiphora sericea	Sterictiphorinae	KR401756		Canada
Sterictiphora sp.	Sterictiphorinae	KF936560	KF936031	USA
Trochophora lobata	Sterictiphorinae	BOLD_MHMYJ1101-11		Costa Rica
Argidae sp. (Ptilia versicolor)	Sterictiphorinae	KM997161		Belize
Sterictiphorinae sp.	Sterictiphorinae	KF936559	KF936030	USA
Zenarge turneri	Zenarginae	KF936542	KF936013	Australia
