# Supplementary material for: Tracking of Host Defenses and Phylogeny During the Radiation of Neotropical Inga-Feeding Sawflies (Hymenoptera; Argidae)
Source: Front Plant Sci. 2018 Aug 23;9:1237. doi: 10.3389/fpls.2018.01237 (PMC6116116; doi:10.3389/fpls.2018.01237)
Supplement: TABLE S4 — Information on the ten sequence loci used for construction of the Inga species tree. Locus number, reference transcript, functional annotation and the substitution model used in phylogenetic analyses all refer to Nicholls et al. (2015). [file Table_4.XLS]

## Sheet: Sheet1
locus	reference transcriptome contig name in Nicholls et al 2015	Annotation	fragment length	no. constant sites	no. variable sites	Pairwise % identity	% variable	substitution model
species tree locus5	comp37145_c0_seq1	Aminocyclopropanecarboxylate oxidase.	1363	1233	130	98.8	9.53778	GTR+I
species tree locus7	comp37377_c0_seq1	Trans-cinnamate 4-monooxygenase.	1894	1677	217	99.8	11.4572	HKY+I+G
species tree locus15	comp42391_c0_seq1	3-oxoadipate enol-lactonase.	1326	1173	153	100.8	11.5385	HKY+G
species tree locus33	comp46489_c0_seq1	Vinorine synthase.	1836	1664	172	101.8	9.36819	GTR+I+G
species tree locus38	comp48218_c0_seq1	2'-hydroxyisoflavone reductase.	1058	931	127	102.8	12.0038	HKY+G
species tree locus40	comp49294_c0_seq2	Trans-cinnamate 4-monooxygenase.	1587	1444	143	103.8	9.01071	GTR+I+G
species tree locus43	comp50758_c0_seq4	1-deoxy-D-xylulose-5-phosphate reductoisomerase.	272	232	40	104.8	14.7059	HKY
species tree locus45	comp51262_c0_seq4	Glyoxylate reductase (NADP(+)).	1451	1306	145	105.8	9.99311	HKY+I+G
species tree locus47	comp51482_c0_seq2	Non-specific serine/threonine protein kinase.	2571	2331	240	106.8	9.33489	HKY+I+G
species tree locus50	comp52736_c0_seq1	Strictosidine synthase.	2767	2473	294	107.8	10.6252	HKY+I+G
Total fragment length	Total sequence alignment		16125
