# Supplementary material for: Tracking of Host Defenses and Phylogeny During the Radiation of Neotropical Inga-Feeding Sawflies (Hymenoptera; Argidae)
Source: Front Plant Sci. 2018 Aug 23;9:1237. doi: 10.3389/fpls.2018.01237 (PMC6116116; doi:10.3389/fpls.2018.01237)
Supplement: TABLE S5 — Parafit analysis output for sawfly and Inga phylogenies, for sawfly MOTUs in the family Argidae. (B) Parafit analysis of concordance between sawfly phylogeny and Inga chemogram. In (A) and (B) herbivore-Inga associations that are identified as individually significant are highlighted in yellow. [file Table_5.XLSX]

## Sheet: A
A. Parafit analysis of concordance between Sawfly phylogeny and Inga phylogeny
Global test: ParaFitGlobal = 2.096858e-05 , p-value = 0.015 ( 999 permutations)
Test of individual host-parasite links ( 9999 permutations)
Host P	Inga species	Parasite	Sawfly MOTU	F1.stat	p.F1	F2.stat	p.F2
1	T19EC	11	27	1.06484e-07	0.444	3.87738e-06	0.444
2	T29EC	4	35	1.18248e-07	0.46	4.30573e-06	0.46
3	cylindricaFG	6	33	1.09659e-07	0.451	3.99298e-06	0.451
4	auristellaeEC	2	37	8.08871e-08	0.468	2.94532e-06	0.468
5	auristellaeFG	29	11	-1.63862e-07	0.874	-5.96665e-06	0.874
6	bourgoniiEC	33	4	4.59729e-08	0.573	1.674e-06	0.572
7	bourgoniiFG	32	5	4.55416e-08	0.557	1.65829e-06	0.557
8	marginataFG	15	42	-2.74602e-08	0.686	-9.99901e-07	0.686
8	marginataFG	16	23	-1.68821e-08	0.72	-6.14721e-07	0.72
8	marginataFG	38	7	-1.38122e-07	0.901	-5.0294e-06	0.901
9	marginataPE	13	25	-2.89731e-08	0.69	-1.05499e-06	0.69
10	alataEC	26	15	2.64601e-07	0.182	9.63485e-06	0.182
11	ruizianaEC	3	36	-1.73352e-07	0.842	-6.31222e-06	0.843
12	T82EC	26	15	8.32726e-07	0.041	3.03218e-05	0.041
13	ciliataEC	19	39	1.07335e-06	0.031	3.90834e-05	0.031
14	poeppigianaFG	17	22	1.08125e-06	0.037	3.93711e-05	0.037
15	poeppigianaPE	18	40	1.08171e-06	0.038	3.9388e-05	0.038
16	cocleensisPAN	25	17	1.05298e-06	0.028	3.83418e-05	0.028
17	edulisEC	24	16	1.0656e-06	0.023	3.88013e-05	0.023
18	thibaudianaFG	23	18	1.0656e-06	0.028	3.88013e-05	0.028
19	goldmaniiPAN	25	17	1.04427e-06	0.029	3.80247e-05	0.029
20	longipedunculataFG	20	21	1.01867e-06	0.037	3.70924e-05	0.037
21	leiocalycinaEC	21	20	9.65379e-07	0.032	3.51521e-05	0.032
22	leiocalycinaFG	22	19	9.65379e-07	0.032	3.51521e-05	0.032
23	albaFG	7	31	2.45147e-07	0.302	8.92647e-06	0.302
24	albaPE	8	32	2.45147e-07	0.26	8.92647e-06	0.26
25	laurinaEC	27	13	1.11972e-07	0.428	4.07721e-06	0.428
26	laurinaPE	5	34	1.56781e-07	0.385	5.70883e-06	0.385
27	laurinaFG	28	12	1.14006e-07	0.428	4.15128e-06	0.428
28	laurinaPAN	1	24	1.8829e-07	0.336	6.85614e-06	0.336
29	jenmaniiFG	31	9	2.13956e-08	0.625	7.7907e-07	0.625
30	sertuliferaEC	9	29	1.38136e-07	0.397	5.02991e-06	0.397
31	brachyrhachiscfEC	35	26	9.62513e-07	0.035	3.50477e-05	0.035
32	capitata33PE	34	38	9.6251e-07	0.032	3.50476e-05	0.032
33	capitata33EC	35	26	9.54648e-07	0.034	3.47613e-05	0.034
34	capitata35FG	36	14	9.45809e-07	0.039	3.44395e-05	0.039
35	capitata35PE	34	38	9.46806e-07	0.038	3.44758e-05	0.038
36	capitata12FG	36	14	8.62193e-07	0.033	3.13948e-05	0.033
37	stipularisFG	16	23	-4.25279e-08	0.767	-1.54855e-06	0.767
38	brachystachysFG	28	12	2.1237e-07	0.261	7.73298e-06	0.26
38	brachystachysFG	30	10	1.39304e-07	0.38	5.07244e-06	0.379
39	brachystachyscfPE	5	34	4.90816e-08	0.54	1.78719e-06	0.54
40	umbraticaEC	2	37	4.13811e-08	0.559	1.5068e-06	0.559
40	umbraticaEC	27	13	1.10739e-07	0.431	4.03231e-06	0.431
41	umbelliferaPAN	37	8	2.87634e-07	0.16	1.04735e-05	0.16
42	umbelliferanoYFG	10	30	1.92701e-08	0.587	7.01675e-07	0.587
43	paraensisFG	39	6	2.65508e-07	0.164	9.66787e-06	0.164
44	retinocarpaFG	32	5	3.33389e-07	0.1	1.21396e-05	0.1
45	Zygia mediana	12	28	5.7356e-06	0.005	0.000208849	0.005
45	Zygia mediana	14	41	5.89401e-06	0.005	0.000214617	0.005

## Sheet: B
B. Parafit analysis of concordance between Sawfly phylogeny and Inga chemogram
Global test: ParaFitGlobal = 0.2399443 , p-value = 0.001 ( 9999 permutations)
	Host		Parasite	F1.stat	pF1	F2.stat	pF2	Also significant in Inga phylogeny parafit
[1,]	IngC	cocleensisPAN	MOTU17	0.013205	0.0139	0.000909565	0.0132
[2,]	IngF	laurinaPAN	MOTU24	0.00069722	0.5862	4.80248e-05	0.5851
[3,]	IngG	goldmaniiPAN	MOTU17	0.0103197	0.04	0.000710823	0.0385
[4,]	IngU	umbelliferaPAN	MOTU8	-0.0045522	0.9755	-0.000313558	0.9761
[5,]	LA3	albaPE	MOTU32	0.0193697	0.007	0.00133419	0.0069
[6,]	LA32	brachystachyscfPE	MOTU34	0.00153651	0.5075	0.000105835	0.5063
[7,]	LA33	capitata33PE	MOTU38	0.0209186	0.0022	0.00144088	0.0021
[8,]	LA35	capitata35PE	MOTU38	0.0196045	0.0035	0.00135037	0.0034
[9,]	LA43	marginataPE	MOTU25	0.017671	0.0059	0.00121719	0.0058
[10,]	LA60	laurinaPE	MOTU34	0.00189031	0.491	0.000130205	0.4892
[11,]	LA9	poeppigianaPE	MOTU40	0.0136391	0.0159	0.000939465	0.0153
[12,]	N10	capitata35FG	MOTU14	0.0201854	0.0037	0.00139038	0.0036
[13,]	N13	cylindricaFG	MOTU33	0.00909864	0.0982	0.000626718	0.0968
[14,]	N21	jenmaniiFG	MOTU9	0.00262632	0.4499	0.000180902	0.4473
[15,]	N23	capitata12FG	MOTU14	0.0194391	0.0035	0.00133897	0.0035
[16,]	N25	laurinaFG	MOTU12	0.00598669	0.1603	0.000412365	0.1581
[17,]	N26	leiocalycinaFG	MOTU19	0.0110168	0.0353	0.000758841	0.0347
[18,]	N29	longipedunculataFG	MOTU21	0.0139078	0.0147	0.000957977	0.0141
[19,]	N31	marginataFG	MOTU42	0.0158221	0.0104	0.00108983	0.0102
[20,]	N31	marginataFG	MOTU23	0.0129515	0.0165	0.000892106	0.016
[21,]	N31	marginataFG	MOTU7	-0.005947	0.9915	-0.000409632	0.9917
[22,]	N35	paraensisFG	MOTU6	0.00157385	0.5841	0.000108408	0.5826
[23,]	N37	poeppigianaFG	MOTU22	0.0138571	0.0151	0.000954483	0.0143
[24,]	N38	retinocarpaFG	MOTU5	0.00220294	0.475	0.000151739	0.4728
[25,]	N41	stipularisFG	MOTU23	-0.00267312	0.9069	-0.000184126	0.9084
[26,]	N42	thibaudianaFG	MOTU18	0.0136656	0.0155	0.000941289	0.0154
[27,]	N5	albaFG	MOTU31	0.0180051	0.009	0.0012402	0.0089
[28,]	N6	auristellaeFG	MOTU11	-0.00926335	0.9963	-0.000638063	0.9963
[29,]	N66	umbelliferanoYFG	MOTU30	-0.00436141	0.8895	-0.000300416	0.8907
[30,]	N7	bourgoniiFG	MOTU5	-0.00132604	0.8165	-9.1338e-05	0.8173	should be MOTU40
[31,]	N8	brachystachysFG	MOTU12	0.00630867	0.1501	0.000434544	0.1463
[32,]	N8	brachystachysFG	MOTU10	0.00357634	0.3519	0.00024634	0.3479
[33,]	T19	T19EC	MOTU27	0.00849145	0.1136	0.000584895	0.1116
[34,]	T20	laurinaEC	MOTU13	0.00627923	0.1514	0.000432516	0.1481
[35,]	T23	sertuliferaEC	MOTU29	0.00106412	0.5609	7.32972e-05	0.5601
[36,]	T29	T29EC	MOTU35	0.0136988	0.0294	0.00094358	0.0287
[37,]	T33	capitata33EC	MOTU26	0.0206485	0.003	0.00142228	0.0029
[38,]	T35	brachyrhachiscfEC	MOTU26	0.0215286	0.0022	0.0014829	0.0022
[39,]	T57	alataEC	MOTU15	-0.00274926	0.8727	-0.00018937	0.8743
[40,]	T59	auristellaeEC	MOTU37	0.0116507	0.0464	0.000802502	0.045
[41,]	T60	bourgoniiEC	MOTU4	0.00038816	0.6811	2.67366e-05	0.6809
[42,]	T63	ciliataEC	MOTU39	0.0115358	0.0308	0.000794592	0.0298
[43,]	T65	leiocalycinaEC	MOTU20	0.00865443	0.0757	0.00059612	0.0744
[44,]	T67a	edulisEC	MOTU16	0.012077	0.0269	0.000831866	0.0264
[45,]	T69	ruizianaEC	MOTU36	-0.00913548	0.9777	-0.000629255	0.9781
[46,]	T74	umbraticaEC	MOTU37	0.00293985	0.4101	0.000202498	0.4078
[47,]	T74	umbraticaEC	MOTU13	0.00223567	0.4751	0.000153994	0.4727
[48,]	T76	Zygia mediana	MOTU28	-0.00362116	0.8844	-0.000249427	0.8865
[49,]	T76	Zygia mediana	MOTU41	-0.00390671	0.9111	-0.000269096	0.9125
[50,]	T82	T82EC	MOTU15	0.00819731	0.0703	0.000564634	0.0683
